# Supplementary material for: The motivations and experiences of specialists who provide outreach services in rural operating rooms: A survey study from British Columbia
Source: PLoS One. 2024 Mar 27;19(3):e0298757. doi: 10.1371/journal.pone.0298757 (PMC10971771; doi:10.1371/journal.pone.0298757)
Supplement: S1 Data — (XLSX) [file pone.0298757.s003.xlsx]

## Sheet: Sheet1
Recorded Date	Response ID	Do you provide outreach services in a rural hospital that is participating in the Rural Surgical and Obstetrical Networks (RSON) program? RSON participating hospitals are in: Creston | Fernie | Golden | Hazelton | Revelstoke | Sechelt | Smithers | Vanderhoof	Do you provide outreach services in the operating room (OR) of an RSON hospital?	How long have you been providing OR outreach services in an RSON hospital?	What initially motivated you to provide rural outreach services? (select/enter your top two reasons) - Selected Choice	What initially motivated you to provide rural outreach services? (select/enter your top two reasons) - Other - Please specify: - Text	What initially motivated you to provide rural outreach services? (select/enter your top two reasons) - Other - Please specify: - Text	What currently motivates you to provide rural outreach services? (select/enter your top two reasons) - Selected Choice	What currently motivates you to provide rural outreach services? (select/enter your top two reasons) - Other - Please specify: - Text	What currently motivates you to provide rural outreach services? (select/enter your top two reasons) - Other - Please specify: - Text	How much do you agree or disagree with the following statements? - I am encouraged to come up with ideas for more efficient ways to do my work.	How much do you agree or disagree with the following statements? - I am given opportunities to try out solutions to workflow problems.	How much do you agree or disagree with the following statements? - The RSON hospital tries to reduce waste (such as wasted time, materials, steps, etc.) in how it does its work.	The RSON hospital asks for patient or family member input on ways to make patient visits more efficient.	The administrator/ manager or clinical leader takes action to address workflow problems that are brought to their attention.	In the past 12 months, have you seen any summaries of data on the quality of services at the RSON hospital? (e.g., patient-reported outcome measures, rate of complications)	Based on your experience, how would you rate the RSON hospital on overall patient safety? (Patient safety is the prevention of harm resulting from the processes of health care delivery. Such prevention includes reducing mistakes, errors, incidents, events, or problems that lead to patient harm or could negatively affect patients.)	Any comments on hospital efficiency and/or patient safety?	How much do you agree or disagree with the following statements? - Team members are held accountable for their actions.	How much do you agree or disagree with the following statements? - Team members understand their roles and responsibilities.	How much do you agree or disagree with the following statements? - The administrator/ manager ensures that adequate resources (e.g., staff, supplies, equipment, information) are available.	How much do you agree or disagree with the following statements? - Team members effectively anticipate each other’s needs.	Feedback between team members is delivered in a way that promotes positive interactions and future change.	When team members have a concern about patient safety, they challenge others until they are sure the concern has been heard.	Team members resolve their conflicts, even when the conflicts have become personal.	Team members relay relevant information in a timely manner.	Team members follow a standardized method of sharing information when handing off patients.	Any comments on teamwork?	In the past six months, how often were the following actions done for the procedures that you participated in? - Just before the start of the procedures, all team members stopped to discuss the overall plan of what was to be done.	In the past six months, how often were the following actions done for the procedures that you participated in? - Immediately after procedures, team members discussed any concerns for patient recovery.	Any comments on communication?	How would you rate your workload during your last outreach visit to the RSON hospital?	How often is there enough time between procedures to properly prepare for the next one?	How often do you experience unnecessary delays?	Any comments on workload and/or pace?	Answer the questions in this section according to your experience at the hospital over the past six months. How much do you agree or disagree with the following statement? - I have received adequate information/training on local policies and procedures (e.g., medical records).	Answer the questions in this section according to your experience at the hospital over the past six months. How much do you agree or disagree with the following statement? - I feel comfortable sharing my observations or concerns with the local team.	Answer the questions in this section according to your experience at the hospital over the past six months. How much do you agree or disagree with the following statement? - My ideas and suggestions are valued by the local team.	Answer the questions in this section according to your experience at the hospital over the past six months. How much do you agree or disagree with the following statement? - Team members including managers, clerical staff, nurses, and physicians are friendly.	Team members including managers, clerical staff, nurses, and physicians are helpful.	I feel integrated into the team.	I am satisfied with the compensation provided for my outreach services.	I am satisfied with the coverage/reimbursement for indirect costs associated with my outreach work (e.g., accommodation, travel, meals).	I am satisfied with out-of-hospital supports during my stay in the RSON hospital community (e.g., social support, arrangement of accommodation).	Team members including managers, clerical staff, nurses, and physicians appreciate my outreach services.	Local patients and families appreciate my outreach services.	I look forward to my time providing outreach services at the RSON hospital.	How often is the following true? I have adequate... - Nursing support.	How often is the following true? I have adequate... - Anesthetic support.
2022-07-14 06:38:08	R_RypN1xH4PhXZbEZ	Yes	Yes	One year or longer	Grow my practice,Desire to experience a different practice setting			Desire to experience a different practice setting,Other - Please specify:	Personal connection to staff and patients in the [community name removed].		Strongly agree	Neither agree nor disagree	Agree	Agree	Agree	Yes	Very good		Agree	Agree	Agree	Agree	Agree	Agree	Agree	Agree	Agree		Always	Most of the time		About right	Always	Sometimes		Agree	Strongly agree	Strongly agree	Strongly agree	Strongly agree	Strongly agree	Agree	Agree	Agree	Agree	Strongly agree	Strongly agree	Most of the time	Most of the time
2022-07-14 09:16:56	R_2wgnw5ZqPaAluX2	Yes	Yes	One year or longer	Opportunity to deliver care to underserved patients,High patient volume/need in rural communities			Desire to experience a different practice setting,Opportunity to deliver care to underserved patients			Strongly agree	Strongly agree	Strongly agree	Does Not Apply or Don't Know	Strongly agree	Yes	Excellent		Strongly agree	Strongly agree	Strongly agree	Strongly agree	Strongly agree	Does Not Apply or Don't Know	Does Not Apply or Don't Know	Strongly agree	Strongly agree	Excellent at [hospital name removed]	Always	Always		About right	Most of the time	Rarely		Strongly agree	Strongly agree	Strongly agree	Strongly agree	Strongly agree	Strongly agree	Strongly agree	Strongly agree	Disagree	Strongly agree	Strongly agree	Strongly agree	Always	Always
2022-07-14 15:23:55	R_p02mfLQGUezRmXn	Yes	Yes	One year or longer	Increase my volume of procedures,A personal connection to rural communities - have lived rurally and/or have family/friends who live rurally			Previous positive experience training and/or working in a rural Canadian community,A personal connection to rural communities - have lived rurally and/or have family/friends who live rurally			Strongly agree	Strongly agree	Strongly agree	Agree	Agree	No	Excellent		Strongly agree	Strongly agree	Strongly agree	Strongly agree	Agree	Agree	Agree	Agree	Agree		Always	Most of the time		About right	Most of the time	Sometimes		Agree	Agree	Agree	Agree	Agree	Agree	Agree	Disagree	Agree	Agree	Agree	Agree	Always	Always
2022-07-14 22:07:57	R_2uUm9IiWKWIyyfG	Yes	Yes	One year or longer	Desire to experience a different practice setting,Opportunity to deliver care to underserved patients			Desire to experience a different practice setting,Opportunity to deliver care to underserved patients			Agree	Agree	Agree	Agree	Agree	No	Good		Strongly agree	Strongly agree	Strongly agree	Strongly agree	Strongly agree	Strongly agree	Strongly agree	Strongly agree	Strongly agree		Most of the time	Most of the time		About right	Most of the time	Rarely		Agree	Strongly agree	Strongly agree	Strongly agree	Strongly agree	Strongly agree	Agree	Agree	Does Not Apply or Don't Know	Agree	Strongly agree	Agree	Always	Always
2022-07-16 07:40:44	R_2ZNxqBZZX9n3kQS	Yes	Yes	One year or longer	Increase my volume of procedures,Opportunity to deliver care to underserved patients			Increase my volume of procedures,Opportunity to deliver care to underserved patients			Agree	Agree	Neither agree nor disagree	Neither agree nor disagree	Agree	Yes	Very good		Agree	Agree	Neither agree nor disagree	Strongly agree	Agree	Strongly agree	Agree	Agree	Agree		Always	Always		About right	Sometimes	Rarely		Agree	Agree	Strongly agree	Strongly agree	Strongly agree	Strongly agree	Neither agree nor disagree	Disagree	Disagree	Strongly agree	Strongly agree	Strongly agree	Always	Always
2022-07-20 18:22:21	R_322CupAe7dT11tl	Yes	Yes	One year or longer	Opportunity to deliver care to underserved patients,High patient volume/need in rural communities			Opportunity to deliver care to underserved patients,High patient volume/need in rural communities			Disagree	Disagree	Disagree	Agree	Neither agree nor disagree	No	Good		Neither agree nor disagree	Agree	Agree	Agree	Agree	Neither agree nor disagree	Neither agree nor disagree	Agree	Agree		Always	Most of the time		Too little	Most of the time	Rarely		Agree	Agree	Neither agree nor disagree	Agree	Agree	Agree	Agree	Agree	Agree	Neither agree nor disagree	Strongly agree	Agree	Most of the time	Most of the time
2022-07-21 07:44:15	R_3nd9OG3dEhesRvP	Yes	Yes	One year or longer	Increase my volume of procedures,High patient volume/need in rural communities			Opportunity to deliver care to underserved patients,High patient volume/need in rural communities			Agree	Neither agree nor disagree	Neither agree nor disagree	Neither agree nor disagree	Agree	No	Excellent		Strongly agree	Strongly agree	Strongly agree	Strongly agree	Strongly agree	Strongly agree	Does Not Apply or Don't Know	Strongly agree	Strongly agree		Always	Always		About right	Always	Sometimes		Agree	Strongly agree	Agree	Strongly agree	Strongly agree	Strongly agree	Neither agree nor disagree	Neither agree nor disagree	Does Not Apply or Don't Know	Agree	Strongly agree	Strongly agree	Most of the time	Always
2022-07-22 09:35:11	R_2xYjhlZQsIn5QSA	Yes	Yes	One year or longer	Opportunity to deliver care to underserved patients,A personal connection to rural communities - have lived rurally and/or have family/friends who live rurally,Other - Please specify:	[Potentially identifying personal practice details removed]		Opportunity to deliver care to underserved patients,A personal connection to rural communities - have lived rurally and/or have family/friends who live rurally,Other - Please specify:	See above comment		Strongly agree	Strongly agree	Agree	Neither agree nor disagree	Strongly agree	No	Excellent		Agree	Strongly agree	Strongly agree	Strongly agree	Strongly agree	Agree	Agree	Strongly agree	Agree		Most of the time	Most of the time		About right	Most of the time	Rarely		Disagree	Agree	Strongly agree	Strongly agree	Strongly agree	Strongly agree	Does Not Apply or Don't Know	Does Not Apply or Don't Know	Does Not Apply or Don't Know	Strongly agree	Strongly agree	Agree	Always	Always
2022-07-22 12:05:00	R_1IlTD7uCCzB8k2m	Yes	Yes	One year or longer	Desire to experience a different practice setting,Opportunity to deliver care to underserved patients			Desire to experience a different practice setting,Opportunity to deliver care to underserved patients			Neither agree nor disagree	Neither agree nor disagree	Agree	Neither agree nor disagree	Neither agree nor disagree	No	Very good	No	Strongly agree	Agree	Agree	Agree	Agree	Strongly agree	Neither agree nor disagree	Agree	Strongly agree	No	Always	Always		About right	Always	Sometimes		Agree	Agree	Agree	Strongly agree	Strongly agree	Strongly agree	Agree	Agree	Agree	Strongly agree	Strongly agree	Strongly agree	Always	Always
2022-07-22 15:19:27	R_2EEkv5asYbCOFZn	Yes	Yes	One year or longer	Increase my volume of procedures,Previous positive experience training and/or working in a rural Canadian community			Opportunity to deliver care to underserved Indigenous communities,High patient volume/need in rural communities			Strongly agree	Strongly agree	Strongly agree	Strongly agree	Strongly agree	No	Very good		Strongly agree	Strongly agree	Strongly agree	Strongly agree	Strongly agree	Strongly agree	Strongly agree	Strongly agree	Strongly agree		Always	Always		About right	Most of the time	Sometimes		Strongly agree	Strongly agree	Strongly agree	Strongly agree	Strongly agree	Strongly agree	Disagree	Disagree	Strongly agree	Strongly agree	Strongly agree	Strongly agree	Always	Always
2022-07-23 16:19:41	R_2AS9uHaQsSEnS9J	Yes	Yes	One year or longer	Grow my practice,Opportunity to deliver care to underserved patients			Grow my practice,Opportunity to deliver care to underserved patients			Strongly agree	Strongly agree	Does Not Apply or Don't Know	Does Not Apply or Don't Know	Does Not Apply or Don't Know	No	Excellent	I would not mind being treated in the hospital	Agree	Strongly agree	Strongly agree	Strongly agree	Strongly agree	Does Not Apply or Don't Know	Does Not Apply or Don't Know	Strongly agree	Strongly agree	well coordinated and happy team	Always	Always		About right	Most of the time	Rarely		Agree	Strongly agree	Strongly agree	Strongly agree	Strongly agree	Strongly agree	Neither agree nor disagree	Neither agree nor disagree	Neither agree nor disagree	Strongly agree	Strongly agree	Strongly agree	Most of the time	Always
2022-07-25 22:01:20	R_38UIa86HCS7hCEh	Yes	Yes	One year or longer	High patient volume/need in rural communities			High patient volume/need in rural communities			Agree	Neither agree nor disagree	Agree	Does Not Apply or Don't Know	Agree	No	Very good		Agree	Strongly agree	Strongly agree	Strongly agree	Strongly agree	Agree	Does Not Apply or Don't Know	Agree	Strongly agree		Always	Always		About right	Sometimes	Sometimes		Disagree	Agree	Agree	Strongly agree	Agree	Agree	Agree	Neither agree nor disagree	Neither agree nor disagree	Does Not Apply or Don't Know	Does Not Apply or Don't Know	Agree	Always	Always
2022-08-08 13:37:42	R_2fBZT6UO1cUgYji	Yes	Yes	One year or longer	Desire to experience a different practice setting,Opportunity to deliver care to underserved patients,High patient volume/need in rural communities			High patient volume/need in rural communities,Other - Please specify:	I have an established practice with a significant rural patient population and would incur a significant drop in income and interesting case load if I were to drop my rural practice at this stage despite the significant frustrations I experience continuing to deliver care at the site with which I am affiliated		Strongly disagree	Strongly disagree	Strongly disagree	Strongly disagree	Strongly disagree	No	Good		Neither agree nor disagree	Neither agree nor disagree	Strongly disagree	Neither agree nor disagree	Neither agree nor disagree	Neither agree nor disagree	Disagree	Neither agree nor disagree	Disagree		Most of the time	Sometimes		Too little	Always	Sometimes		Agree	Disagree	Strongly disagree	Agree	Neither agree nor disagree	Neither agree nor disagree	Disagree	Strongly disagree	Strongly disagree	Agree	Strongly agree	Disagree	Most of the time	Always
2022-08-11 13:54:29	R_1psS9HpA2jt4GzV	Yes	Yes	One year or longer	Increase my volume of procedures,Grow my practice,Desire to experience a different practice setting,Previous positive experience training and/or working in a rural Canadian community			Grow my practice,Previous positive experience training and/or working in a rural Canadian community			Agree	Neither agree nor disagree	Agree	Does Not Apply or Don't Know	Disagree	No	Very good		Disagree	Disagree	Agree	Agree	Disagree	Disagree	Neither agree nor disagree	Agree	Agree		Always	Always		Too little	Always	Most of the time		Strongly agree	Strongly agree	Agree	Agree	Neither agree nor disagree	Neither agree nor disagree	Disagree	Disagree	Neither agree nor disagree	Agree	Agree	Agree	Rarely	Most of the time
2022-08-11 19:49:37	R_Ti7R53IjuaNyS3L	Yes	Yes	One year or longer	Opportunity to deliver care to underserved patients,A personal connection to rural communities - have lived rurally and/or have family/friends who live rurally			Opportunity to deliver care to underserved patients,Previous positive experience training and/or working in a rural Canadian community			Strongly agree	Agree	Strongly agree	Strongly agree	Agree	Yes	Excellent		Agree	Strongly agree	Agree	Agree	Agree	Strongly agree	Agree	Agree	Agree		Always	Always		About right	Always	Sometimes		Agree	Agree	Strongly agree	Strongly agree	Strongly agree	Strongly agree	Agree	Neither agree nor disagree	Does Not Apply or Don't Know	Strongly agree	Strongly agree	Strongly agree	Most of the time	Always
2022-08-19 16:13:09	R_9zPy8h3dG59Un85	Yes	Yes	One year or longer	Opportunity to deliver care to underserved patients,High patient volume/need in rural communities			Opportunity to deliver care to underserved patients,High patient volume/need in rural communities			Agree	Agree	Strongly agree	Neither agree nor disagree	Strongly agree	No	Excellent		Neither agree nor disagree	Strongly agree	Does Not Apply or Don't Know	Strongly agree	Strongly agree	Strongly agree	Does Not Apply or Don't Know	Strongly agree	Strongly agree		Always	Always		About right	Always	Sometimes		Strongly agree	Strongly agree	Strongly agree	Agree	Strongly agree	Strongly agree	Strongly agree	Strongly agree	Does Not Apply or Don't Know	Strongly agree	Strongly agree	Strongly agree	Always	Always
2022-08-19 16:28:14	R_3HZg8xXGLavRPPs	Yes	Yes	One year or longer	Increase my volume of procedures,Grow my practice,High patient volume/need in rural communities,Other - Please specify:	Decrease number of patients needing to travel to [community name removed]		Other - Please specify:,Other - Please specify:	Continue to provide care to patients in [personal identifier removed]	Keep up volume of procedures	Neither agree nor disagree	Agree	Agree	Strongly agree	Agree	No	Very good		Does Not Apply or Don't Know	Strongly agree	Agree	Agree	Strongly agree	Strongly agree	Strongly agree	Agree	Does Not Apply or Don't Know		Most of the time	Most of the time		About right	Most of the time	Rarely		Agree	Agree	Agree	Strongly agree	Strongly agree	Strongly agree	Strongly agree	Strongly agree	Does Not Apply or Don't Know	Strongly agree	Strongly agree	Strongly agree	Always	Always
2022-08-19 16:33:41	R_1JPdMzOq0nhtpK8	Yes	Yes	One year or longer	Opportunity to deliver care to underserved patients,High patient volume/need in rural communities			Opportunity to deliver care to underserved patients,High patient volume/need in rural communities			Agree	Agree	Agree	Agree	Strongly agree	No	Excellent		Strongly agree	Strongly agree	Strongly agree	Strongly agree	Strongly agree	Strongly agree	Strongly agree	Strongly agree	Strongly agree		Most of the time	Most of the time		About right	Always	Rarely		Strongly agree	Strongly agree	Strongly agree	Strongly agree	Strongly agree	Strongly agree	Strongly agree	Strongly agree	Strongly agree	Strongly agree	Strongly agree	Strongly agree	Always	Always
2022-09-15 09:50:44	R_VILin3omIlQlkpH	Yes	Yes	One year or longer	Increase my volume of procedures,Opportunity to deliver care to underserved patients			Opportunity to deliver care to underserved patients,Previous positive experience training and/or working in a rural Canadian community			Agree	Neither agree nor disagree	Neither agree nor disagree	Does Not Apply or Don't Know	Agree	No	Excellent		Agree	Strongly agree	Strongly agree	Strongly agree	Does Not Apply or Don't Know	Does Not Apply or Don't Know	Does Not Apply or Don't Know	Agree	Strongly agree		Always	Always		About right	Sometimes	Rarely		Neither agree nor disagree	Neither agree nor disagree	Does Not Apply or Don't Know	Strongly agree	Strongly agree	Agree	Strongly agree	Strongly agree	Strongly agree	Strongly agree	Strongly agree	Agree	Always	Always
2022-09-29 11:46:00	R_2wLiEmyJsbKNjxz	Yes	Yes	One year or longer	Increase my income,Grow my practice,Opportunity to deliver care to underserved patients,Opportunity to deliver care to underserved Indigenous communities			High patient volume/need in rural communities			Agree	Agree	Agree	Neither agree nor disagree	Agree	No	Very good		Agree	Agree	Agree	Agree	Agree	Neither agree nor disagree	Neither agree nor disagree	Agree	Agree		Always	Always		About right	Most of the time	Rarely		Neither agree nor disagree	Agree	Agree	Agree	Agree	Agree	Agree	Agree	Neither agree nor disagree	Agree	Strongly agree	Agree	Always	Always
2022-09-29 11:54:35	R_qwqF6OnOlBtU6Ih	Yes	Yes	One year or longer	Desire to experience a different practice setting,Previous positive experience training and/or working in a rural Canadian community			Desire to experience a different practice setting,Previous positive experience training and/or working in a rural Canadian community			Strongly agree	Strongly agree	Does Not Apply or Don't Know	Does Not Apply or Don't Know	Does Not Apply or Don't Know	No	Very good	[potentially identifying information removed]	Strongly agree	Strongly agree	Strongly agree	Strongly agree	Strongly agree	Does Not Apply or Don't Know	Does Not Apply or Don't Know	Strongly agree	Does Not Apply or Don't Know		Does Not Apply or Don't Know	Does Not Apply or Don't Know		About right	Sometimes	Rarely	[potentially identifying information removed]	Agree	Strongly agree	Strongly agree	Strongly agree	Strongly agree	Strongly agree	Strongly agree	Strongly disagree	Does Not Apply or Don't Know	Strongly agree	Strongly agree	Strongly agree	Always	Does Not Apply or Don't Know
[truncated: 8 more columns]
